# Supplementary material for: Evaluating Orally Administered Meloxicam-Loaded Polymeric Nanocapsules in Female Dogs: A Population Pharmacokinetic Modeling Study
Source: Pharmaceuticals (Basel). 2026 Mar 3;19(3):412. doi: 10.3390/ph19030412 (PMC13028730; doi:10.3390/ph19030412)
Supplement: Supplementary file 1 [file pharmaceuticals-19-00412-s001.zip]

Archive with 1 entries (1 files):
- pharmaceuticals-4136069-supplementary.pdf
